# Supplementary material for: Utilizing Apple Pomace in Meat Products: A Systematic Review and Meta-Analysis
Source: Foods. 2026 Apr 29;15(9):1545. doi: 10.3390/foods15091545 (PMC13164446; doi:10.3390/foods15091545)
Supplement: Supplementary file 1 [file foods-15-01545-s001.zip]

Archive with 2 entries (2 files):
- Figure S1-4. Funnel plots.pdf
- Table 1. PRISMA_2020_checklist.pdf
